# Supplementary material for: Collision Volume and Contact Exposure Profile in Elite Women’s Rugby Union: Differences Compared with Men
Source: Sports (Basel). 2026 May 19;14(5):210. doi: 10.3390/sports14050210 (PMC13210970; doi:10.3390/sports14050210)
Supplement: Supplementary file 1 [file sports-14-00210-s001.zip]

Archive with 2 entries (2 files):
- sports-4284220-Table S2.pdf
- sports-4284220-Table S1.pdf
